# Supplementary material for: Synthesis, Molecular Docking, and Bioactivity Study of Novel Hybrid Benzimidazole Urea Derivatives: A Promising α-Amylase and α-Glucosidase Inhibitor Candidate with Antioxidant Activity
Source: Pharmaceutics. 2023 Jan 30;15(2):457. doi: 10.3390/pharmaceutics15020457 (PMC9963656; doi:10.3390/pharmaceutics15020457)
Supplement: Supplementary file 1 [file pharmaceutics-15-00457-s001.zip]

Archive with 1 entries (1 files):
- pharmaceutics-2138233-supplementary.pdf
